# Supplementary material for: Deciphering bone marrow engraftment after allogeneic stem cell transplantation in humans using single-cell analyses
Source: J Clin Invest. 2024 Aug 29;134(20):e180331. doi: 10.1172/JCI180331 (PMC11473149; doi:10.1172/JCI180331)
Supplement: Supporting data values [file jci-134-180331-s039.xlsx]

## Sheet: Figure 1
Figure 1A
HSC in BMMC CD15-		LMPP in BMMC CD15-		CLP in BMMC CD15-		LMPP in BMMC CD34+		CLP in BMMC CD34
HC	Recipient	HC	Recipient	HC	Recipient	HC	Recipient	HC	Recipient
0.094	0.025	0.77	0.16	0.5	0.19	54.1	49	34.2	49.9
0.047	0.039	0.93	0.76	0.78	0.55	48.4	51.5	41.1	38.8
0.35	0.024	2.71	0.39	0.76	0.35	65.7	26.6	18.9	42.2
0.79	0.019	2.71	0.18	1.13	0.13	54	44.3	22.9	36
0.89	0.025	4.56	0.49	1.24	0.34	63.7	52	17.3	36.9
0.1	0.00907	1.68	1.27	0.63	0.52	65.6	57.5	24.4	27.6
0.11	0.036	0.51	0.35	0.28	0.2	54.6	64.2	27.8	33.3
0.52	0.0077	2.24	0.44	0.93	0.36	58	59.2	24	40.7
0.9	0.02	1.72	0.33	0.85	0.35	45.8	39	22.4	47.4
0.22	0.023	0.6	0.2	0.38	0.27	47.4	68.2	27.5	51.7
0.2	0.029	1.09	0.49	0.88	0.44	46.9	66.6	37.9	43.8
0.14	0.01	0.94	0.59	0.46	0.47	52.3	29.6	25.5	39.5
	0.019		0.1		0.25		65.5		64.9
	0.045		0.4		0.23		58.4		33.4
	0.041		0.18		0.17		52.7		40
	0.00866		0.068		0.18		45.7		57.5
	0.00268		0.67		0.24		25		24.6
	0.0085		0.16		0.27		44.1		56.1
	0.034		0.53		0.21		31.3		26.7
	0.014		0.21		0.4		45.8		55.7
	0.0057		0.066		0.14		21.5		51.1
	0.023		0.12		0.093		32.2		39
	0.011		0.17		0.23		24.2		46.8
	0.00078		0.12		0.062		48.7		26.5
	0.06		0.034		0.028		35.4		37.3
	0.041		1.14		0.47		50.4		27
	0.13		0.94		0.55		45.6		33.8
	0.24
	0.00655

## Sheet: Figure 2
Figure 2B									Figure 2C
	Pre-pro-B cells	Pro-B cells	Pre-B cells	Pre-B CD179a+CD179b+ cells	Immature B cells	Transitional B cells	Naive B cells		Pre-pro-B cells		Pro-B cells		Pre-B cells		Pre-B CD179a+CD179b+ cells		Immature B cells		Transitional B cells		Naive B cells
D01	0.519073	0.378971	3.29182	0.39275	0.218565	1.29544	6.63584		HC	Recipient	HC	Recipient	HC	Recipient	HC	Recipient	HC	Recipient	HC	Recipient	HC	Recipient
D1	0.128172	0.0617126	0.561348	0	0.0646796	0.124612	1.58435		0.519073	1.66727	0.378971	0.783717	3.29182	9.09622	0.39275	0.00131579	0.218565	3.23076	1.29544	9.88602	6.63584	1.7699
D10	0.814166	0.265927	2.90503	0.00126032	0.719642	0.768795	7.21659		0.128172	1.4751	0.0617126	1.12821	0.561348	9.52959	0	0.00920471	0.0646796	0.948988	0.124612	0.4097	1.58435	0.332814
D11	1.87317	0.571764	18.1439	0.137752	2.39949	1.32358	3.81113		0.814166	4.15241	0.265927	2.23695	2.90503	30.7948	0.00126032	0.0243241	0.719642	4.15692	0.768795	1.72644	7.21659	0.570319
D2	0.508984	0.222187	1.74223	0.00912422	0.253012	0.448073	3.19052		1.87317	0	0.571764	0.010199	18.1439	0.00556308	0.137752	0	2.39949	0	1.32358	0.00185436	3.81113	0.0139077
D3	0.482456	0.283416	1.01467	0.00173079	0.324522	0.664621	1.89694		0.508984	0.00508602	0.222187	0.0242334	1.74223	0.0424085	0.00912422	0.00254301	0.253012	0	0.448073	0.00059836	3.19052	0.00216904
D4	1.4715	0.357638	2.4143	0.0123574	0.448501	0.453347	5.67665		0.482456	1.48818	0.283416	0.642414	1.01467	3.02388	0.00173079	0.00110516	0.324522	0.0429434	0.664621	0	1.89694	0.000789401
D5	1.29257	1.10007	0.789155	0.012082	0.259763	0.906753	5.09256		1.4715	0.00037775	0.357638	0.00113325	2.4143	0.0132213	0.0123574	0	0.448501	0.00264425	0.453347	0.169988	5.67665	0.0849939
D6	1.20026	0.481837	1.76166	0.0240386	0.702292	0.935224	12.3222		1.29257	0.00413618	1.10007	0.025547	0.789155	0.0201943	0.012082	0.000243305	0.259763	0.00048661	0.906753	0.529553	5.09256	0.146713
D7	0.241743	0.165847	1.34083	0.00140548	0.735067	0.661982	5.88053		1.20026	0.00025359	0.481837	0.00418417	1.76166	0.00126793	0.0240386	0.000126793	0.702292	0	0.935224	0	12.3222	0.000253586
D8	0.343735	0.353195	0.980748	0.00315353	0.342158	1.06432	3.63917		0.241743	0.00420926	0.165847	0.021514	1.34083	0.0217478	0.00140548	0.00140309	0.735067	0.00093539	0.661982	0.0182401	5.88053	0.030634
D9	0.542691	0.233001	1.28681	0.00225557	0.158116	0.0699228	4.41687		0.343735	1.38428	0.353195	1.61435	0.980748	12.917	0.00315353	0.205076	0.342158	0.0535887	1.06432	0.00025248	3.63917	0.0241118
									0.542691	1.45558	0.233001	0.506734	1.28681	17.0555	0.00225558	0.0323085	0.158116	2.83465	0.0699228	3.86682	4.41687	1.32125
R1	1.66727	0.783717	9.09622	0.00131579	3.23076	9.88602	1.7699			0.00050537		0.00016846		0.00673833		0.000336916		0		0.0052222		0.0210573
R12	1.4751	1.12821	9.52959	0.00920471	0.948988	0.4097	0.332814			0		0.00158521		0.00356673		0.000396303		0.000396303		0		0
R14	4.15241	2.23695	30.7948	0.0243241	4.15692	1.72644	0.570319			0.640357		1.39072		6.78241		0.418832		0.117145		0.027409		0.0315391
R15	0	0.010199	0.00556308	0	0	0.00185436	0.0139077			0.00102302		0.00306907		0		0		0		0.0286447		0.168287
R21	0.00508602	0.0242334	0.0424085	0.00254301	0	0.000598356	0.00216904			0.178978		0.882288		2.17014		5.15141		0.199091		0.470486		0.759193
R23	1.48818	0.642414	3.02388	0.00110516	0.0429434	0	0.0007894			3.2669		4.09857		16.6575		2.74316		0.0513617		0		0.00222238
R27	0.00037775	0.00113325	0.0132213	0	0.00264425	0.169988	0.0849939			0		0.00577925		0.00165121		0.00908168		0.00247682		0.0875143		0.118887
R28	0.00413618	0.025547	0.0201943	0.0002433	0.00048661	0.529553	0.146713			0.0632401		0.134218		0.344417		0.256858		0.0164645		0.0658581		0.0701634
R29	0.00025359	0.00418417	0.00126793	0.00012679	0	0	0.00025359			0.901283		1.44383		12.2881		0.00301062		0.550943		0.176834		0.331643
R3	0.00420926	0.021514	0.0217478	0.00140309	0.00093539	0.0182401	0.030634			0.0283762		0.779783		1.04691		7.46032		0.00761084		0.361562		0.287051
R30	1.38428	1.61435	12.917	0.205076	0.0535887	0.000252479	0.0241118			0		0.00757323		0.00096827		0.0158727		0		0.0005533		0.00107201
R31	1.45558	0.506734	17.0555	0.0323085	2.83465	3.86682	1.32125			0.00348056		0.0243639		0.0118339		0		0		0		0.018795
R33	0.00050537	0.00016846	0.00673833	0.00033692	0	0.0052222	0.0210573			4.17322		2.06997		17.29		0.00151313		4.90728		7.15315		1.44353
R35	0	0.00158521	0.00356673	0.0003963	0.0003963	0	0			3.20414		1.95657		20.8009		0.00141797		0.144515		0.00011816		0.00177246
R36	0.640357	1.39072	6.78241	0.418832	0.117145	0.027409	0.0315391			0.843826		0.585682		3.98412		0.0123186		0.740486		1.39283		0.437722
R41	0.00102302	0.00306907	0	0	0	0.0286446	0.168287
R42	0.178978	0.882288	2.17014	5.15141	0.199091	0.470486	0.759193
R47	3.2669	4.09857	16.6575	2.74316	0.0513617	0	0.00222238
R48	0	0.00577925	0.00165121	0.00908168	0.00247682	0.0875143	0.118887
R50	0.0632401	0.134218	0.344417	0.256858	0.0164645	0.0658581	0.0701633
R54	0.901283	1.44383	12.2881	0.00301062	0.550943	0.176834	0.331643
R58	0.0283762	0.779783	1.04691	7.46032	0.00761084	0.361562	0.287051
R59	0	0.00757323	0.00096827	0.0158727	0	0.000553296	0.00107201
R6	0.00348056	0.0243639	0.0118339	0	0	0	0.018795
R60	4.17322	2.06997	17.29	0.00151313	4.90728	7.15315	1.44353
R7	3.20414	1.95657	20.8009	0.00141797	0.144515	0.000118164	0.00177247
R9	0.843826	0.585682	3.98412	0.0123186	0.740486	1.39283	0.437722

## Sheet: Figure 3
Figure 3B									Figure 3C
HC									Pre-pro-B cells			Pro-B cells			Pre-B cells			Pre-B CD179a+CD179b+ cells			Immature B cells
	Immature B cells	Naive B cells	Pre-B CD179a+CD179b+ cells	Pre-B cells	Pre-pro-B cells	Pro-B cells	Transitional B cells		HC	Recipient type 1	Recipient type 2	HC	Recipient type 1	Recipient type 2	HC	Recipient type 1	Recipient type 2	HC	Recipient type 1	Recipient type 2	HC	Recipient type 1	Recipient type 2
D01	1.7166	52.1176	3.08463	25.8537	4.07677	2.97642	10.1743		4.07677	8.54567	0.138696	2.97642	9.96598	0.416089	25.8537	79.7411	4.85437	3.08463	1.26601	0	1.7166	0.330823	0.970874
D1	2.56169	62.7497	0	22.2327	5.07638	2.44418	4.93537		5.07638	5.37655	0.569038	2.44418	1.87174	3.51464	22.2327	62.9986	2.77824	0	0.119339	0.0334728	2.56169	10.4704	0.0669456
D10	5.67031	56.862	0.00993049	22.8898	6.41509	2.09533	6.0576		6.41509	6.30701	4.16667	2.09533	2.96467	68.75	22.8898	34.4095	20.8333	0.00993049	0.00497741	2.08333	5.67031	12.2214	0
D11	8.49052	13.4856	0.48743	64.2017	6.62816	2.02317	4.68345		6.62816	10.6632	4.2654	2.02317	8.15557	21.8009	64.2017	68.8872	22.0379	0.48743	0.0665388	1.4218	8.49052	6.86002	0.947867
D2	3.96936	50.0542	0.143145	27.3329	7.98514	3.48576	7.02956		7.98514	9.5103	0	3.48576	5.12332	32.3529	27.3329	70.5297	17.6471	0.143145	0.0557098	0	3.96936	9.52065	0
D3	6.95152	40.634	0.0370748	21.7351	10.3346	6.071	14.2367		10.3346	6.60194	0.508906	6.071	31.4563	1.52672	21.7351	55.0485	0	0.0370748	3.30097	0	6.95152	0	0
D4	4.13964	52.3952	0.114058	22.2838	13.5819	3.30098	4.18437		13.5819	28.6226	1.82415	3.30098	12.3558	8.99231	22.2838	58.1592	22.1181	0.114058	0.0212559	52.5033	4.13964	0.825944	2.02914
D5	2.74796	53.8727	0.127812	8.34824	13.6737	11.6373	9.59228		13.6737	0	0	11.6373	26.6667	2.5641	8.34824	60	0.732601	0.127812	6.66667	4.0293	2.74796	6.66667	1.0989
D6	4.02979	70.7055	0.137935	10.1085	6.88713	2.7648	5.36636		6.88713	6.80621	6.64832	2.7648	14.7817	14.1101	10.1085	72.0888	36.208	0.137935	4.45167	27.0031	4.02979	1.24511	1.73089
D7	8.14261	65.1409	0.015569	14.8529	2.67788	1.83715	7.33302		2.67788	12.181	1.48515	1.83715	15.2819	0.495049	14.8529	62.1092	19.802	0.015569	10.2282	0.990099	8.14261	0.191507	0
D8	5.08673	54.1022	0.0468823	14.5804	5.11017	5.25082	15.8228		5.11017	5.74226	0.28457	5.25082	9.19893	7.82002	14.5804	78.2898	10.4989	0.0468823	0.0191813	74.8155	5.08673	3.51017	0.0763251
D9	2.35654	65.8285	0.0336168	19.1784	8.08821	3.47262	1.04212		8.08821	11.2672	0	3.47262	5.58866	29.0837	19.1784	46.681	3.71846	0.0336168	0.00408528	60.9562	2.35654	13.2491	0
										12.272	5.95238		7.4937	41.6667		79.6682	20.2381		0.00543087	0		0.553496	0
Recipient Type 1										10.5518			7.32379			49.8203			0.154041			9.25958
	Immature B cells	Naive B cells	Pre-B CD179a+CD179b+ cells	Pre-B cells	Pre-pro-B cells	Pro-B cells	Transitional B cells
R1	12.2214	6.69525	0.00497741	34.4095	6.30701	2.96467	37.3972
R12	6.86002	2.40583	0.0665388	68.8872	10.6632	8.15557	2.96163
R14	9.52065	1.30621	0.0557098	70.5297	9.5103	5.12332	3.95408
R21	0	2.81553	3.30097	55.0485	6.60194	31.4563	0.776699
R23	0.825944	0.0151828	0.0212559	58.1592	28.6226	12.3558	0
R30	0.330823	0.148851	1.26601	79.7411	8.54567	9.96598	0.00155865
R31	10.4704	4.88035	0.119339	62.9986	5.37655	1.87174	14.283
R35	6.66667	0	6.66667	60	0	26.6667	0
R36	1.24511	0.335222	4.45167	72.0888	6.80621	14.7817	0.291324
R47	0.191507	0.00828638	10.2282	62.1092	12.181	15.2819	0
R54	3.51017	2.11297	0.0191813	78.2898	5.74226	9.19893	1.12665
R60	13.2491	3.89736	0.00408528	46.681	11.2672	5.58866	19.3127
R7	0.553496	0.00678859	0.00543087	79.6682	12.272	7.4937	0.000452573
R9	9.25958	5.47359	0.154041	49.8203	10.5518	7.32379	17.4169
Recipient Type 2
	Immature B cells	Naive B cells	Pre-B CD179a+CD179b+ cells	Pre-B cells	Pre-pro-B cells	Pro-B cells	Transitional B cells
R15	0	44.1176	0	17.6471	0	32.3529	5.88235
R27	0.970874	31.2067	0	4.85437	0.138696	0.416089	62.4133
R28	0.0669456	20.1841	0.0334728	2.77824	0.569038	3.51464	72.8536
R29	0	4.16667	2.08333	20.8333	4.16667	68.75	0
R3	0.947867	31.0427	1.4218	22.0379	4.2654	21.8009	18.4834
R33	0	61.8812	0.990099	19.802	1.48515	0.49505	15.3465
R41	0	83.715	0	0	0.508906	1.52672	14.2494
R42	2.02914	7.73772	52.5033	22.1181	1.82415	8.99231	4.7952
R48	1.0989	52.7473	4.0293	0.732601	0	2.5641	38.8278
R50	1.73089	7.37615	27.0031	36.208	6.64832	14.1101	6.92355
R58	0.0763251	2.87868	74.8155	10.4989	0.28457	7.82002	3.62591
R59	0	4.11687	60.9562	3.71846	0	29.0837	2.12483
R6	0	32.1429	0	20.2381	5.95238	41.6667	0

## Sheet: Figure 4
Figure 4B
CD34+CD38- HSC in BMMC CD15-			LMMP in BMMC CD34+			CLP in BMMC CD34+			CMP in BMMC CD15-			GMP in BMMC CD15-			MDP in BMMC CD15-			mono/macrophage in BMMC CD15-			CD11b+CD15- in BMMC
HC	Recipient type 1	Recipient type 2	HC	Recipient type 1	Recipient type 2	HC	Recipient type 1	Recipient type 2	HC	Recipient type 1	Recipient type 2	HC	Recipient type 1	Recipient type 2	HC	Recipient type 1	Recipient type 2	HC	Recipient type 1	Recipient type 2	HC	Recipient type 1	Recipient type 2
0.096	0.017	0.023	54.1	49	52.7	34.2	49.9	38.8	0.442786	0.183553	0.0417231	1.02451	0.187664	0.116825	0.630024	0.27352	0.0760287	35.9667	19.7243	64.2971	61.8	23.4	34.5
0.046	0.026	0.042	48.4	51.5	45.7	41.1	36	42.2	1.05386	0.589643	0.403815	0.466999	0.878779	0.314666	0.37621	0.656061	0.510341	45.233	52.2198	57.2352	37.9	10.4	22.2
0.34	0.04	0.043	65.7	26.6	25	18.9	36.9	40.7	0.660407	0.365054	0.249752	1.18848	0.401396	0.318851	0.296175	0.55109	0.41082	11.4462	37.973	71.9893	48.5	44.2	65.6
0.75	0.02	0.012	54	44.3	44.1	22.9	27.6	47.4	1.08314	0.168288	0.282622	2.48095	0.563651	0.164197	0.857488	0.516082	0.466599	29.3784	77.1572	72.5677	25.6	62.3	44.6
0.9	0.012	0.021	63.7	52	31.3	17.3	33.3	51.7	0.831537	1.15884	1.64909	2.44702	0.46401	0.691487	0.278905	0.384754	0.673715	33.027	32.3078	64.291	23.6	39.5	37.5
0.11	0.023	0.02	65.6	57.5	45.8	24.4	43.8	33.4	1.09645	0.60191	0.22944	5.52423	0.490441	0.154645	0.586736	0.249891	0.288906	27.5615	57.0826	68.6592	20.7	44.4	36.4
0.14	0.037	0.041	54.6	64.2	21.5	27.8	39.5	57.5	0.547603	1.21242	0.3688	2.36996	0.53054	0.0312022	0.288339	0.234662	0.041944	11.3104	22.519	68.0203	20.5	36.9	48.4
0.52	0.018	0.022	58	59.2	32.2	24	64.9	56.1	0.9873	0.0947165	0.248227	4.7454	0.102246	0.330078	0.677397	0.118495	0.154792	19.6765	83.1567	46.6382	49.8	45.1	66.2
0.9	0.05	0.036	45.8	39	24.2	22.4	40	51.1	1.41432	0.137796	0.0379779	5.04735	0.246118	0.0718278	1.0046	0.356505	0.0437572	10.9721	74.6801	78.2023	10.7	52.2	69.3
0.29	0.01	0.000744	47.4	68.2	48.7	27.5	24.6	39	2.00703	0.447439	0.0498009	4.54392	0.695111	0.0706288	0.39494	0.307676	0.247317	17.4673	23.9983	91.8336	11.8	65.2	52.2
0.2	0.000842	0.037	46.9	66.6	35.4	37.9	26.7	46.8	1.57834	0.295674	0.0647391	5.17337	0.949453	0.2754	0.953943	0.65061	0.0654908	26.0513	48.9887	75.1556	43.2	49.1	39.4
0.24	0.043	0.019	52.3	29.6	50.4	25.5	55.7	26.5	1.40049	1.29865	0.00086452	3.62967	1.66029	0.0456469	0.352321	0.971432	0.0325061	15.1399	21.5705	94.1348	38.4	10.3	48.2
	0.059	0.000128		65.5	45.6		27	37.3		0.493809	0.608402		0.612091	0.540879		0.413575	0.449688		18.6156	37.8309		64.7	34.6
	0.04			58.4			33.8			1.56857			1.15686			0.353681			56.2077			53.6

## Sheet: Figure S2
Figure S2A									Figure S2B
Leucocyte		Polymorphonuclear		Lymphocyte		Monocyte			Bone marrow		Peripheral Blood
Recipient type 1	Recipient type 2	Recipient type 1	Recipient type 2	Recipient type 1	Recipient type 2	Recipient type 1	Recipient type 2		Recipient type 1	Recipient type 2	Recipient type 1	Recipient type 2
3.42	5.67	2.16	5.04	0.4	0.28	0.51	0.34		0.15	2.23	1	0.5
8.5	5.96	4.77	5.18	0.85	0.02	0.76	0.38		0.3	2	0.1	1.5
4.77	1.38	3.53	1.21	0.63	0.09	0.54	0.08		0.5	0.03	0.1	0.3
4.96	6.83	2.7	5.87	1.23	0.32	0.8	0.61		0.2	0.48	0.1	0.1
3.11	3.98	1.89	2.03	0.74	0.84	0.4	0.88		0.15	2	0.1	2
3.22	3.28	2.06	2.26	0.68	0.56	0.38	0.43		0.6	0.3	0.1	1
1.89	3.23	1.12	2.13	0.34	0.36	0.4	0.26		1.6	0.6	1.5	0.2
6.46	8.62	4.73	7.24	1.28	0.44	0.41	0.71		4.07	0.32	4	0.2
7.61	4.1	6.47	3.2	0.8	0.1	0.34	0.8		0	0.8	0.1	0.3
3.74	4.37	2.81	2.67	0.51	1.17	0.32	0.46		0.27	0.1	0.6	3
3.43	3.34	1.95	2.48	1.4	0.36	0.77	0.46		2.29	0.06	2	0.5
1.38	4.77	0.84	4.32	0.19	0.18	0.33	0.26		1.53	0.03	0.6	0.1
1.9		0.91		0.53		0.45			2		2
4.2		2.82		0.93		0.45			1.8		1.8

## Sheet: Figure S3
Figure S3C
Transitional Igκ+ B cells in total B cells			Transitional Igλ+ B cells in total B cells			Naive CD73+ B cells in total B cells			Memory CD27+CD45RB+CD73+IgM+ IgD+ B cells in total B cells			Memory CD27+CD45RB+CD73+IgM-IgD- B cells in total B cells
HC	Recipient D3M	Recipient D6M	HC	Recipient D3M	Recipient D6M	HC	Recipient D3M	Recipient D6M	HC	Recipient D3M	Recipient D6M	HC	Recipient D3M	Recipient D6M
5.64721	0	51.7508	4.19374	0	27.9647	46.771	0	8.19832	12.2945	50	3.96055	27.0919	0	0.188598
0.368141	0	38.922	0.305626	0	17.2166	12.8664	8.33333	15.1539	18.7752	33.3333	13.0852	36.1519	8.33333	0.488386
4.83026	15.6658	67.6056	3.9617	9.66057	9.50704	56.5048	17.4935	5.98592	12.9139	16.7102	8.4507	15.3257	34.2037	3.87324
8.65787	36.3734	54.0739	4.36523	21.3108	30.8498	29.7891	19.338	9.70109	27.9881	1.39713	0.238242	25.8882	0.599628	0.696132
2.47028	52.5494	50.6826	1.1462	16.9753	19.9659	50.8286	16.376	23.9477	14.2572	2.42109	0.910125	13.1485	0.260364	1.59272
8.58409	12.2503	46.1485	5.86091	0.946372	31.6671	47.7235	0.473186	10.8315	23.5308	0.578339	1.59205	8.8271	84.858	0.611791
10.4112	39.2297	22.4543	7.35734	17.8148	10.4672	22.0208	20.9248	21.1442	42.644	1.78431	18.6824	12.5656	8.76449	10.8075
6.10927	26.5865	8.67052	3.23675	8.76816	6.06936	42.4007	12.6801	25.1445	20.7947	15.1818	21.0983	10.894	10.9571	12.4277
8.38173	22.012	9.375	4.72581	11.5367	0	48.7131	15.5053	28.125	13.7739	10.3369	3.125	17.5582	30.4569	21.875
0.0457247	56.9412	34.4783	0.0457247	12.9412	21.2548	1.05167	14.1176	13.0299	1.37174	8.47059	9.38648	0.228624	0.941176	8.68162
6.15762		36.7893	3.53418		16.7224	44.8984		10.0334	16.3856		11.3712	5.05416		0.334448
10.1632		32.2034	6.24675		13.5593	44.2505		22.0339	12.3147		13.5593	11.928		5.08475
4.60257			2.65655			36.8796			22.6713			7.98018
2.75811			1.62095			14.1362			40.6302			27.3457
9.22937			5.4446			23.6632			24.0918			23.8516
2.97258			2.05968			27.9867			18.4428			16.4057

## Sheet: Figure S6
Figure S6C
Absolu number of BMMC
Recipient type 1	Recipient type 2
5	20
2.69	4.7
2.5	14.29
50	5
9.5	2.5
2.5	8.57
5.75	10
9.29	11.11
13.7	15
12	5
7.69	5
58.82	16
4	6.67
5

## Sheet: Figure S7
Figure S7A						Figure S7B							Figure S7C
	Number of clones					Diversity IgH			Diversity Igκλ				BM plasama cytokines log fold change (Vs donor)
	Number of clones IGH complets	Number of clones IGH incomplets	Number of clones IGK	Number of clones IGL		HC	Recipient type 1	Recipient type 2	HC	Recipient type 1	Recipient type 2		BAFF	IL-6	TNF-a	APRIL	IL-7	LAG3	Perforine	SDF-1
D0	4333	1248	4096	2721		0.906	0.484	0.169	0.991	0.792	0.661		2.46804	0.607005	0.821405	0.183432	1.07333	0.0990169	0.472391	0.414945
D1	2054	683	2823	677		0.893	0.872	0.42	0.967	0.903	0.914		2.65134	1.08359	0.839907	2.29951	7.96667	5.4785	0.396585	1.20372
D3	2563	754	5140	943		0.696	0.99	0.17	0.987	0.999	0.673		2.57817	1.66984	0.990775	0.934078	1.07333	0.469747	1.5438	0.977044
D4	2078	1139	4696	2175		0.962	0.956	0.548	0.997	0.999	0.801		5.70144	3.24096	1.31297	2.1473	4.37333	0.435183	0.733744	1.27481
D5	2348	1031	3784	959		0.869	0.824	0.878	0.99	0.985	0.986		12.2561	2.89241	0.570852	3.76064	7.96667	0.435183	4.6125	1.24538
D6	2504	602	5137	1249		0.752	0.985	0.374	0.99	0.999	0.613		3.18984	4.43725	1.27621	2.25001	12.58	0.8087	1.83526	1.14187
D7	4186	2298	8285	2880		0.985	0.323		0.999	0.825			4.78078	1.33037	0.14998	1.70687	1	0.176852	1.4287	1.03326
D8	3913	1673	4490	1414		0.927	0.968		0.994	0.994			12.8774	1.72817	0.486938	1.66446	1.07333	0.417552	0.905238	0.978985
D9	3228	1553	3439	1114		0.963			0.997				3.04487	11.0468	3.10139	1.71215	18.46	0.94671	2.14067	1.3738
D10	4491	1891	6917	2217		0.972			0.997				2.45203		1.4905	2.84556	3.98667	1.49078	1.36697	1.37348
D12	3324	1100	2272	2170		0.898			0.993
R1	2108	270	1751	1061
R12	7572	1595	2931	901
R14	7490	2879	9289	4702
R31	2622	743	4588	1868
R25	4702	1341	7892	3098
R30	2539	982	10510	3692
R36	1669	573	9061	5373
R35	77	6	1657	1010
R6	1043	27	510	207
R28	1482	281	2475	855
R33	1281	45	407	320
R3	984	70	2211	2201
R50	1454	400	5464	1319
R59	898	104	684	282

## Sheet: Figure S8
Figure S8B														Figure S8C
	CD4+ Naive T cells	CD4+ TCM cells	CD4+ TEM cells	CD4+ Treg cells	CD4+CCR4+ TEM/CM cells	CD8+ Naive T cells	CD8+ TCM/EM cells	CD8+ TEM cells	CD8+ TEMRA cells	DN T cells	Innate-like CD4+ T cells	Innate-like CD8+ T cells		CD4+ Naive T cells		CD4+ TCM cells		CD4+ TEM cells		CD4+ Treg cells		CD4+CCR4+ TEM/CM cells		Innate-like CD4+ T cells		CD8+ Naive T cells		CD8+ TCM/EM cells		CD8+ TEM cells		CD8+ TEMRA cells		Innate-like CD8+ T cells		DN T cells
D3	8.18397	3.71762	4.2626	0.748385	1.86397	4.90113	3.2652	3.0022	7.68793	5.83494	0.337905	4.26227		HC	Recipient	HC	Recipient	HC	Recipient	HC	Recipient	HC	Recipient	HC	Recipient	HC	Recipient	HC	Recipient	HC	Recipient	HC	Recipient	HC	Recipient	HC	Recipient
D4	7.74274	17.501	6.06209	0.579077	1.53776	9.5333	3.52128	5.43763	1.54712	4.61715	0.0063098	0.0366376		8.18397	0.189267	3.71762	0.270052	4.2626	3.84997	0.748385	0.858627	1.86397	1.16792	0.337905	0.00461627	4.90113	1.09867	3.2652	0.143104	3.0022	0.33468	7.68793	1.21408	4.26227	0.050779	5.83494	0.378534
D5	11.117	6.58799	4.20475	1.01288	2.45778	6.74791	3.2999	1.60166	1.12896	2.597	0.414117	1.47499		7.74274	0.0346784	17.501	0.13802	6.06209	0.721311	0.579077	0.51116	1.53776	0.475788	0.0063098	0.00485497	9.5333	0.0221942	3.52128	0.0263556	5.43763	1.34899	1.54712	0.271185	0.0366376	0.030517	4.61715	0.106809
D6	4.85729	6.64407	9.05198	0.762018	4.77986	8.28912	5.22074	2.64189	3.99626	1.48088	0.459073	0.989228		11.117	1.4924	6.58799	0.793651	4.20475	1.64034	1.01288	2.36327	2.45778	1.96226	0.414117	0.0251214	6.74791	1.1193	3.2999	0.359143	1.60166	0.933214	1.12896	1.18629	1.47499	0.0614079	2.597	0.207484
D7	14.4232	5.54919	5.69062	1.24108	4.52262	9.4828	2.45445	1.93763	3.04229	5.34882	0.61877	2.3749		4.85729	0.103013	6.64407	0.701934	9.05198	3.11144	0.762018	0.207283	4.77986	0.402002	0.459073	0.024183	8.28912	0.578507	5.22074	1.89695	2.64189	4.72102	3.99626	6.14122	0.989228	0.186554	1.48088	1.11085
D8	6.36218	3.78998	7.16069	1.52165	3.04094	7.06412	6.31036	3.62274	6.10072	3.65572	0.129552	0.890375		14.4232	0.0788022	5.54919	0.250313	5.69062	2.74881	1.24108	4.04209	4.52262	0.839012	0.61877	0.00927085	9.4828	0.190052	2.45445	0.208594	1.93763	5.29365	3.04229	0.778751	2.3749	0.0417188	5.34882	0.556251
														6.36218	0.24589	3.78998	1.25115	7.16069	2.93742	1.52165	0.502628	3.04094	0.243479	0.129552	0.0506244	7.06412	1.3078	6.31036	1.40061	3.62274	3.93665	6.10072	0.524324	0.890375	0.0626778	3.65572	1.8044
R12	0.189267	0.270052	3.84997	0.858627	1.16792	1.09867	0.143104	0.33468	1.21408	0.378534	0.00461627	0.050779			0.100494		1.56453		2.85297		0.296193		1.11707		0.00317349		0.28773		0.511991		1.13823		0.197815		0.0264458		0.471793
R14	0.0346784	0.13802	0.721311	0.51116	0.475788	0.0221942	0.0263556	1.34899	0.271185	0.106809	0.00485497	0.030517			0.13501		0.1772		0.62442		0.362839		0.405029		0.00843811		0.202515		0.075943		1.02101		0.337524		0.0253143		0.0506286
R28	1.4924	0.793651	1.64034	2.36327	1.96226	1.1193	0.359143	0.933214	1.18629	0.207484	0.0251214	0.0614079
R30	0.103013	0.701934	3.11144	0.207283	0.402002	0.578507	1.89695	4.72102	6.14122	1.11085	0.024183	0.186554
R31	0.0788022	0.250313	2.74881	4.04209	0.839012	0.190052	0.208594	5.29365	0.778751	0.556251	0.00927085	0.0417188
R33	0.24589	1.25115	2.93742	0.502628	0.243479	1.3078	1.40061	3.93665	0.524324	1.8044	0.0506244	0.0626778
R50	0.100494	1.56453	2.85297	0.296193	1.11707	0.28773	0.511991	1.13823	0.197815	0.471793	0.00317349	0.0264458
R6	0.13501	0.1772	0.62442	0.362839	0.405029	0.202515	0.075943	1.02101	0.337524	0.0506286	0.00843811	0.0253143

## Sheet: Figure S9
Figure S9A													Figure S9B
HC													CD4+ Naive T cells			CD4+ TCM cells			CD4+ TEM cells			CD4+ Treg cells			CD4+CCR4+ TEM/CM cells			Innate-like CD4+ T cells			CD8+ Naive T cells			CD8+ TCM/EM cells			CD8+ TEM cells			CD8+ TEMRA cells			Innate-like CD8+ T cells
	CD4+ Naive T cells	CD4+ TCM cells	CD4+ TEM cells	CD4+ Treg cells	CD4+CCR4+ TEM/CM cells	CD8+ Naive T cells	CD8+ TCM/EM cells	CD8+ TEM cells	CD8+ TEMRA cells	Innate-like CD4+ T cells	Innate-like CD8+ T cells		HC	Recipient type 1	Recipient type 2	HC	Recipient type 1	Recipient type 2	HC	Recipient type 1	Recipient type 2	HC	Recipient type 1	Recipient type 2	HC	Recipient type 1	Recipient type 2	HC	Recipient type 1	Recipient type 2	HC	Recipient type 1	Recipient type 2	HC	Recipient type 1	Recipient type 2	HC	Recipient type 1	Recipient type 2	HC	Recipient type 1	Recipient type 2	HC	Recipient type 1	Recipient type 2
D3	19.3781	8.80262	10.093	1.77203	4.41353	11.6049	7.73136	7.10862	18.2035	0.800095	10.0922		19.3781	0.967305	4	8.80262	3.84987	5.25	10.093	20.1199	18.5	1.77203	14.2581	10.75	4.41353	13.2714	12	0.800095	0.135423	0.25	11.6049	0.619075	6	7.73136	0.735152	2.25	7.10862	37.6282	30.25	18.2035	7.56433	10	10.0922	0.851228	0.75
D4	14.4711	32.7091	11.33	1.08229	2.87406	17.8176	6.58122	10.1629	2.89155	0.0117929	0.0684752		14.4711	0.569949	1.24118	32.7091	3.88365	19.3232	11.33	17.2149	35.2365	1.08229	1.14685	3.65822	2.87406	2.22419	13.7967	0.0117929	0.133799	0.0391952	17.8176	3.20075	3.5537	6.58122	10.4954	6.32349	10.1629	26.1203	14.058	2.89155	33.978	2.44317	0.0684752	1.03216	0.326627
D5	27.7592	16.4503	10.4993	2.52917	6.13711	16.8496	8.23989	3.99936	2.81901	1.03405	3.68306		27.7592	0.544174	12.5029	16.4503	1.72855	6.649	10.4993	18.9821	13.7423	2.52917	27.9129	19.7989	6.13711	5.79385	16.4393	1.03405	0.0640205	0.210461	16.8496	1.31242	9.37719	8.23989	1.44046	3.00881	3.99936	36.5557	7.81822	2.81901	5.37772	9.93842	3.68306	0.288092	0.514459
D6	10.1848	13.9314	18.9803	1.59781	10.0224	17.3807	10.9469	5.53954	8.37939	0.962588	2.07422		10.1848		1.97292	13.9314		10.0387	18.9803		23.5687	1.59781		4.03288	10.0224		1.95358	0.962588		0.40619	17.3807		10.4932	10.9469		11.2379	5.53954		31.5861	8.37939		4.20696	2.07422		0.502901
D7	28.0949	10.8092	11.0847	2.41748	8.80957	18.4715	4.78101	3.7743	5.92604	1.2053	4.62604		28.0949	2.06134		10.8092	2.94118		11.0847	41.9306		2.41748	9.35143		8.80957	12.72		1.2053	0.0502765		18.4715	11.9658		4.78101	1.55857		3.7743	3.64505		5.92604	13.2227		4.62604	0.553042
D8	13.8328	8.24029	15.569	3.30841	6.6117	15.359	13.7202	7.87668	13.2644	0.281676	1.93588		13.8328			8.24029			15.569			3.30841			6.6117			0.281676			15.359			13.7202			7.87668			13.2644			1.93588
Recipient Type 1
	CD4+ Naive T cells	CD4+ TCM cells	CD4+ TEM cells	CD4+ Treg cells	CD4+CCR4+ TEM/CM cells	CD8+ Naive T cells	CD8+ TCM/EM cells	CD8+ TEM cells	CD8+ TEMRA cells	Innate-like CD4+ T cells	Innate-like CD8+ T cells
R14	0.967305	3.84987	20.1199	14.2581	13.2714	0.619075	0.735152	37.6282	7.56433	0.135423	0.851228
R30	0.569949	3.88365	17.2149	1.14685	2.22419	3.20075	10.4954	26.1203	33.978	0.133799	1.03216		Figure S9D
R31	0.544174	1.72855	18.9821	27.9129	5.79385	1.31242	1.44046	36.5557	5.37772	0.0640205	0.288092		CD4+ TCM PD1+TGIT+			CD4+ Naive PD1+TIGIT+			CD4+ TEM PD1+TGIT+			CD4+ Treg PD1+TIGIT+			CD4+CD73+ Naive			CD8+ TCM PD1+TGIT+			CD8+ Naive PD1+TGIT+			CD8+ TEMRA PD1+TGIT+			CD8+ TEM PD1+TGIT+			CD8+CD73+ Naive
R50	1.24118	19.3232	35.2365	3.65822	13.7967	3.5537	6.32349	14.058	2.44317	0.0391952	0.326627		HC	Recipient type 1	Recipient type 2	HC	Recipient type 1	Recipient type 2	HC	Recipient type 1	Recipient type 2	HC	Recipient type 1	Recipient type 2	HC	Recipient type 1	Recipient type 2	HC	Recipient type 1	Recipient type 2	HC	Recipient type 1	Recipient type 2	HC	Recipient type 1	Recipient type 2	HC	Recipient type 1	Recipient type 2	HC	Recipient type 1	Recipient type 2
													13.7	44.4	42.2	4.54	40.5	10.3	21.9	45.8	27	28.6	68.2	36.8	12.6	4.85	0	21.4	54.2	60	4.46	27.5	15	27.9	55.4	55.1	27.8	58.4	59.3	59.9	17.6	25
Recipient Type 1													22.8	33.9	36.2	5.45	26.3	27.6	23.3	28.5	24.2	37.9	61.7	53.6	3.78	6.51	11.9	14.5	45.3	42.4	3.48	25.3	17	28.4	48.8	46.3	28.6	46.9	44.8	46.9	28.3	42.9
	CD4+ Naive T cells	CD4+ TCM cells	CD4+ TEM cells	CD4+ Treg cells	CD4+CCR4+ TEM/CM cells	CD8+ Naive T cells	CD8+ TCM/EM cells	CD8+ TEM cells	CD8+ TEMRA cells	Innate-like CD4+ T cells	Innate-like CD8+ T cells		24.9	54.3	29.9	3.8	35.7	5.4	26.7	53.7	37.1	29.2	63.5	78.4	1.94	9.52	1.78	43.9	53.4	26.8	3.44	12	5.9	44.2	49.4	47.6	39.3	54.3	49.6	39.3	28	23.3
R6	4	5.25	18.5	10.75	12	6	2.25	30.25	10	0.25	0.75		27	32.9	25.2	7.27	41.1	8.68	27.3	24.3	20.7	31	43.3	25.2	7.46	0	2.24	47.2	30	34.2	10.5	6.53	5.32	52.8	34.4	29.8	51.2	29.5	41.2	58.4	12.7	10.3
R12	2.06134	2.94118	41.9306	9.35143	12.72	11.9658	1.55857	3.64505	13.2227	0.0502765	0.553042		17.6			2.09			15.4			23			7.72			34.6			2.23			40.5			32.2			66.3
R28	12.5029	6.649	13.7423	19.7989	16.4393	9.37719	3.00881	7.81822	9.93842	0.210461	0.514459		29.7			4.59			29.6			39.5			10.4			40.8			3.62			45			44.3			70.1
R33	1.97292	10.0387	23.5687	4.03288	1.95358	10.4932	11.2379	31.5861	4.20696	0.40619	0.502901
